# Supplementary material for: Women’s Experiences with Nicotine and Cannabis Vaping During Pregnancy and Postpartum
Source: Healthcare (Basel). 2025 Jan 22;13(3):223. doi: 10.3390/healthcare13030223 (PMC11817223; doi:10.3390/healthcare13030223)
Supplement: Supplementary file 1 [file healthcare-13-00223-s001.zip]

Archive with 1 entries (1 files):
- healthcare-3368325-supplementary.pdf
